# Supplementary material for: IFN-γ-independent control of M. tuberculosis requires CD4 T cell-derived GM-CSF and activation of HIF-1α
Source: PLoS Pathog. 2022 Jul 25;18(7):e1010721. doi: 10.1371/journal.ppat.1010721 (PMC9352196; doi:10.1371/journal.ppat.1010721)
Supplement: S1 Table — (XLSX) [file ppat.1010721.s007.xlsx]

## Sheet: induced only
Symbol	Entrez Gene Name	Ensembl	Ifngr-/- BMDM +CD4 vs UT, log2FC	WT BMDM +CD4 vs UT, log2FC
MARCH1	membrane associated ring-CH-type finger 1	ENSMUSG00000036469.16	1.729	1.469
SEPT1	septin 1	ENSMUSG00000000486.13	2.049	2.999
1700001J03Rik (includes others)	RIKEN cDNA 1700001J03 gene	ENSMUSG00000095040.2	2.727	4.389
1700084J12Rik	ribosomal protein L7-like 1 pseudogene	ENSMUSG00000058101.3	2.384	5.315
1810010D01Rik	RIKEN cDNA 1810010D01 gene	ENSMUSG00000109305.1	1.905	3.4
2210408F21Rik	RIKEN cDNA 2210408F21 gene	ENSMUSG00000087380.7	1.309	1.888
2900060B14Rik	RIKEN cDNA 2900060B14 gene	ENSMUSG00000107722.1	2.428	3.591
4930431P03Rik	RIKEN cDNA 4930431P03 gene	ENSMUSG00000075042.9	2.249	2.59
4930459C07Rik	RIKEN cDNA 4930459C07 gene	ENSMUSG00000112762.1	3.351	5.204
4930470G03Rik	RIKEN cDNA 4930470G03 gene	ENSMUSG00000085788.1	2.437	4.214
4930578M01Rik	RIKEN cDNA 4930578M01 gene	ENSMUSG00000097587.1	1.534	2.688
4933412E12Rik	RIKEN cDNA 4933412E12 gene	ENSMUSG00000112627.1	1.01	2.787
4933435F18Rik	RIKEN cDNA 4933435F18 gene	ENSMUSG00000086978.1	3.49	5.231
5031434O11Rik	RIKEN cDNA 5031434O11 gene	ENSMUSG00000097885.7	1.084	1.507
5830428M24Rik	RIKEN cDNA 5830428M24 gene	ENSMUSG00000113035.1	2.104	4.367
9130230L23Rik	RIKEN cDNA 9130230L23 gene	ENSMUSG00000054598.13	2.675	4.632
A330084C13Rik	RIKEN cDNA A330084C13 gene	ENSMUSG00000114210.1	1.447	2.343
A730020E08Rik	RIKEN cDNA A730020E08 gene	ENSMUSG00000097924.2	2.475	4.928
A730043L09Rik	RIKEN cDNA A730043L09 gene	ENSMUSG00000111232.1	3.894	5.289
A930007I19Rik	RIKEN cDNA A930007I19 gene	ENSMUSG00000097855.7	2.848	3.383
ABCC5	ATP binding cassette subfamily C member 5	ENSMUSG00000022822.15	1.476	1.833
ABHD18	abhydrolase domain containing 18	ENSMUSG00000037818.16	1.131	2.764
ABLIM1	actin binding LIM protein 1	ENSMUSG00000025085.16	2.652	3.808
ABTB2	ankyrin repeat and BTB domain containing 2	ENSMUSG00000032724.5	2.73	3.563
ACAP1	ArfGAP with coiled-coil, ankyrin repeat and PH domains 1	ENSMUSG00000001588.12	2.329	2.466
ACOD1	aconitate decarboxylase 1	ENSMUSG00000022126.6	3.527	5.376
Acp5	acid phosphatase 5, tartrate resistant	ENSMUSG00000001348.15	3.425	1.496
ACPP	acid phosphatase, prostate	ENSMUSG00000032561.15	5.907	5.499
ACSBG1	acyl-CoA synthetase bubblegum family member 1	ENSMUSG00000032281.11	1.995	1.95
ACSL1	acyl-CoA synthetase long chain family member 1	ENSMUSG00000018796.13	2.17	3.751
ACVRL1	activin A receptor like type 1	ENSMUSG00000000530.16	1.205	2.509
ADAM19	ADAM metallopeptidase domain 19	ENSMUSG00000011256.16	2.038	3.246
ADAMTSL1	ADAMTS like 1	ENSMUSG00000066113.16	2.816	4.245
ADAMTSL4	ADAMTS like 4	ENSMUSG00000015850.11	3.182	1.92
ADAMTSL5	ADAMTS like 5	ENSMUSG00000043822.18	1.637	2.414
ADGB	androglobin	ENSMUSG00000050994.20	1.909	1.289
ADGRB3	adhesion G protein-coupled receptor B3	ENSMUSG00000033569.17	2.893	4.386
ADGRL1	adhesion G protein-coupled receptor L1	ENSMUSG00000013033.16	2.425	1.35
ADM	adrenomedullin	ENSMUSG00000030790.15	2.464	4.832
ADORA2A	adenosine A2a receptor	ENSMUSG00000020178.6	3.881	5.663
ADORA2B	adenosine A2b receptor	ENSMUSG00000018500.2	3.629	3.027
AGPAT4	1-acylglycerol-3-phosphate O-acyltransferase 4	ENSMUSG00000023827.8	1.486	1.915
AHR	aryl hydrocarbon receptor	ENSMUSG00000019256.17	4.244	1.937
AKAP6	A-kinase anchoring protein 6	ENSMUSG00000061603.8	1.966	1.641
ALAS1	5'-aminolevulinate synthase 1	ENSMUSG00000032786.16	1.953	1.575
ANKRD33B	ankyrin repeat domain 33B	ENSMUSG00000022237.16	1.405	1.914
ANKRD55	ankyrin repeat domain 55	ENSMUSG00000049985.15	1.689	2.279
ANKRD66	ankyrin repeat domain 66	ENSMUSG00000096140.1	3.11	2.47
ANTXR1	anthrax toxin receptor 1	ENSMUSG00000033420.12	5.231	1.035
APBA3	amyloid beta precursor protein binding family A member 3	ENSMUSG00000004931.11	1.111	1.627
ARG1	arginase 1	ENSMUSG00000019987.9	6.714	5.588
ARG2	arginase 2	ENSMUSG00000021125.6	5.1	4.302
Arhgap27os2	Rho GTPase activating protein 27, opposite strand 2	ENSMUSG00000085360.1	1.073	3.089
ARHGAP28	Rho GTPase activating protein 28	ENSMUSG00000024043.13	1.954	5.745
ARID3A	AT-rich interaction domain 3A	ENSMUSG00000019564.12	1.134	1.092
ARL5C	ADP ribosylation factor like GTPase 5C	ENSMUSG00000038352.15	1.667	1.61
ARNT2	aryl hydrocarbon receptor nuclear translocator 2	ENSMUSG00000015709.9	2.974	2.934
ARRDC4	arrestin domain containing 4	ENSMUSG00000042659.15	1.403	1.976
ASB2	ankyrin repeat and SOCS box containing 2	ENSMUSG00000021200.14	2.115	2.088
ATP2B4	ATPase plasma membrane Ca2+ transporting 4	ENSMUSG00000026463.17	1.494	3.375
ATP6V0B	ATPase H+ transporting V0 subunit b	ENSMUSG00000033379.13	1.17	1.023
ATRNL1	attractin like 1	ENSMUSG00000054843.8	2.522	1.866
AW112010	expressed sequence AW112010	ENSMUSG00000075010.4	2.409	6.072
BAIAP2	BAI1 associated protein 2	ENSMUSG00000025372.16	1.297	1.341
BATF	basic leucine zipper ATF-like transcription factor	ENSMUSG00000034266.6	1.704	2.462
BATF2	basic leucine zipper ATF-like transcription factor 2	ENSMUSG00000039699.13	1.115	4.805
BCL11B	B-cell CLL/lymphoma 11B	ENSMUSG00000048251.15	2.551	4.414
BCL2A1	BCL2 related protein A1	ENSMUSG00000102037.1	5.181	2.568
BCL3	B-cell CLL/lymphoma 3	ENSMUSG00000053175.17	1.538	2.512
BEND6	BEN domain containing 6	ENSMUSG00000042182.16	1.643	1.498
BEST1	bestrophin 1	ENSMUSG00000037418.5	2.381	2.914
BHLHE40	basic helix-loop-helix family member e40	ENSMUSG00000030103.11	1.437	2.515
BICC1	BicC family RNA binding protein 1	ENSMUSG00000014329.14	3	4.579
BIRC3	baculoviral IAP repeat containing 3	ENSMUSG00000032000.17	1.968	3.07
BLVRB	biliverdin reductase B	ENSMUSG00000040466.16	1.3	1.144
BNIP3	BCL2 interacting protein 3	ENSMUSG00000078566.8	1.107	2.525
BST1	bone marrow stromal cell antigen 1	ENSMUSG00000029082.17	3.188	4.081
BTG1	BTG anti-proliferation factor 1	ENSMUSG00000036478.8	2.205	2.858
Bvht	braveheart long non-coding RNA	ENSMUSG00000098098.7	1.879	1.091
C11orf97	chromosome 11 open reading frame 97	ENSMUSG00000031927.9	3.413	5.173
C15orf48	chromosome 15 open reading frame 48	ENSMUSG00000033213.16	2.618	5.961
C19orf12	chromosome 19 open reading frame 12	ENSMUSG00000054676.15	1.033	2.153
C1R	complement C1r	ENSMUSG00000055172.10	1.467	1.597
C1RL	complement C1r subcomponent like	ENSMUSG00000038527.9	1.851	2.38
C1S	complement C1s	ENSMUSG00000038521.17	3.189	5.152
C21orf91	chromosome 21 open reading frame 91	ENSMUSG00000022864.13	2.187	3.133
C230085N15Rik	RIKEN cDNA C230085N15 gene	ENSMUSG00000102212.1	3.477	4.685
C3	complement C3	ENSMUSG00000024164.15	1.84	2.098
C4A/C4B	complement C4B (Chido blood group)	ENSMUSG00000073418.4	3.187	3.182
CA13	carbonic anhydrase 13	ENSMUSG00000027555.8	1.025	1.296
CA4	carbonic anhydrase 4	ENSMUSG00000000805.18	4.94	4.745
CACNA1D	calcium voltage-gated channel subunit alpha1 D	ENSMUSG00000015968.17	2.13	2.08
CACNB1	calcium voltage-gated channel auxiliary subunit beta 1	ENSMUSG00000020882.17	2.149	2.053
CACNB4	calcium voltage-gated channel auxiliary subunit beta 4	ENSMUSG00000017412.15	2.049	3.363
CAMK2N1	calcium/calmodulin dependent protein kinase II inhibitor 1	ENSMUSG00000046447.3	3.029	4.808
CAMK4	calcium/calmodulin dependent protein kinase IV	ENSMUSG00000038128.6	3.78	4.872
CASTOR1	cytosolic arginine sensor for mTORC1 subunit 1	ENSMUSG00000020424.3	1.406	1.018
CASZ1	castor zinc finger 1	ENSMUSG00000028977.16	1.946	2.242
CAV1	caveolin 1	ENSMUSG00000007655.16	3.078	2.45
CCDC78	coiled-coil domain containing 78	ENSMUSG00000071202.4	2.28	3.468
CCDC88C	coiled-coil domain containing 88C	ENSMUSG00000021182.15	4.26	4.962
CCL22	C-C motif chemokine ligand 22	ENSMUSG00000031779.3	4.023	3.453
CCL5	C-C motif chemokine ligand 5	ENSMUSG00000035042.2	2.277	4.145
Ccl8	chemokine (C-C motif) ligand 8	ENSMUSG00000009185.2	3.505	2.128
CCNO	cyclin O	ENSMUSG00000042417.5	2.747	4.059
CCR1	C-C motif chemokine receptor 1	ENSMUSG00000025804.5	2.671	2.463
CCR7	C-C motif chemokine receptor 7	ENSMUSG00000037944.8	2.957	4.764
CCRL2	C-C motif chemokine receptor like 2	ENSMUSG00000043953.12	1.931	4.392
CD14	CD14 molecule	ENSMUSG00000051439.6	1.779	2.189
CD164	CD164 molecule	ENSMUSG00000019818.15	1.008	1.22
CD1D	CD1d molecule	ENSMUSG00000028076.12	2.328	1.875
CD2	CD2 molecule	ENSMUSG00000027863.8	3.205	4.952
CD200	CD200 molecule	ENSMUSG00000022661.14	4.534	5.994
CD247	CD247 molecule	ENSMUSG00000005763.15	2.868	3.929
Cd24a	CD24a antigen	ENSMUSG00000047139.9	1.443	1.067
CD274	CD274 molecule	ENSMUSG00000016496.7	2.818	5.74
CD300LF	CD300 molecule like family member f	ENSMUSG00000047798.15	1.799	1.562
CD38	CD38 molecule	ENSMUSG00000029084.5	4.836	5.116
CD3D	CD3d molecule	ENSMUSG00000032094.8	3.318	4.308
CD3E	CD3e molecule	ENSMUSG00000032093.7	2.777	4.304
CD5	CD5 molecule	ENSMUSG00000024669.7	2.014	3.305
CD6	CD6 molecule	ENSMUSG00000024670.16	2.443	5.183
CD74	CD74 molecule	ENSMUSG00000024610.14	2.879	4.569
CD86	CD86 molecule	ENSMUSG00000022901.13	2.005	4.154
CDC42EP2	CDC42 effector protein 2	ENSMUSG00000045664.4	3.544	3.489
CDH1	cadherin 1	ENSMUSG00000000303.12	2.393	1.771
CEBPB	CCAAT/enhancer binding protein beta	ENSMUSG00000056501.3	2.455	3.32
CECR2	CECR2, histone acetyl-lysine reader	ENSMUSG00000071226.11	3.114	5.123
CELSR3	cadherin EGF LAG seven-pass G-type receptor 3	ENSMUSG00000023473.12	2.377	1.341
CFAP45	cilia and flagella associated protein 45	ENSMUSG00000026546.16	1.267	1.276
CFLAR	CASP8 and FADD like apoptosis regulator	ENSMUSG00000026031.15	1.189	2.188
CGREF1	cell growth regulator with EF-hand domain 1	ENSMUSG00000029161.7	1.974	4.018
CHD7	chromodomain helicase DNA binding protein 7	ENSMUSG00000041235.12	1.456	1.785
Chil3/Chil4	chitinase-like 3	ENSMUSG00000040809.10	7.184	8.85
CHPF	chondroitin polymerizing factor	ENSMUSG00000032997.16	3.245	3.444
CHST1	carbohydrate sulfotransferase 1	ENSMUSG00000027221.5	1.646	1.682
CISH	cytokine inducible SH2 containing protein	ENSMUSG00000032578.7	3.289	4.845
CLCF1	cardiotrophin like cytokine factor 1	ENSMUSG00000040663.8	3.798	5.326
CLEC1B	C-type lectin domain family 1 member B	ENSMUSG00000030159.15	2.912	3.183
CLEC4E	C-type lectin domain family 4 member E	ENSMUSG00000030142.10	3.209	3.344
CLEC6A	C-type lectin domain containing 6A	ENSMUSG00000023349.14	5.033	3.383
CLEC7A	C-type lectin domain containing 7A	ENSMUSG00000079293.11	3.628	3.159
CLMP	CXADR like membrane protein	ENSMUSG00000032024.10	4.817	3.888
CNBD2	cyclic nucleotide binding domain containing 2	ENSMUSG00000038085.13	1.149	2.046
CNN3	calponin 3	ENSMUSG00000053931.11	2.768	8.137
COL25A1	collagen type XXV alpha 1 chain	ENSMUSG00000058897.17	3.211	4.681
CR2	complement C3d receptor 2	ENSMUSG00000026616.15	4.25	6.17
CRISPLD2	cysteine rich secretory protein LCCL domain containing 2	ENSMUSG00000031825.16	3.837	4.905
CSF2RB	colony stimulating factor 2 receptor beta common subunit	ENSMUSG00000071713.4	2.129	1.759
CSF3	colony stimulating factor 3	ENSMUSG00000038067.2	6.722	6.305
CSRNP1	cysteine and serine rich nuclear protein 1	ENSMUSG00000032515.8	1.194	3.116
CST7	cystatin F	ENSMUSG00000068129.5	1.274	3.433
CSTA	cystatin A	ENSMUSG00000095620.7	6.753	4.38
Ctcflos	CCCTC-binding factor (zinc finger protein)-like, opposite strand	ENSMUSG00000087382.7	3.964	5.102
Ctla2a/Ctla2b	cytotoxic T lymphocyte-associated protein 2 alpha	ENSMUSG00000044258.10	1.624	1.271
CTLA4	cytotoxic T-lymphocyte associated protein 4	ENSMUSG00000026011.13	2.147	3.781
CTSH	cathepsin H	ENSMUSG00000032359.14	1.307	3.291
CTSK	cathepsin K	ENSMUSG00000028111.4	4.653	4.714
CTSW	cathepsin W	ENSMUSG00000024910.4	4.899	3.663
CXCL16	C-X-C motif chemokine ligand 16	ENSMUSG00000018920.11	1.253	2.45
CXCL2	C-X-C motif chemokine ligand 2	ENSMUSG00000029380.11	5.653	4.884
Cxcl3	chemokine (C-X-C motif) ligand 3	ENSMUSG00000029379.10	6.867	4.926
CXCL3	C-X-C motif chemokine ligand 3	ENSMUSG00000058427.10	5.232	4.758
CXCL6	C-X-C motif chemokine ligand 6	ENSMUSG00000029371.7	8.234	5.285
Cxcl9	chemokine (C-X-C motif) ligand 9	ENSMUSG00000029417.9	1.69	7.749
CXCR6	C-X-C motif chemokine receptor 6	ENSMUSG00000048521.8	2.34	4.351
Cystm1	cysteine-rich transmembrane module containing 1	ENSMUSG00000046727.12	1.284	1.938
CYTH1	cytohesin 1	ENSMUSG00000017132.17	1.168	1.112
DAPK2	death associated protein kinase 2	ENSMUSG00000032380.8	3.372	5.329
DCSTAMP	dendrocyte expressed seven transmembrane protein	ENSMUSG00000022303.8	1.352	2.412
DCUN1D3	defective in cullin neddylation 1 domain containing 3	ENSMUSG00000048787.13	1.249	1.253
DDIT4	DNA damage inducible transcript 4	ENSMUSG00000020108.4	3.561	4.131
DENND2A	DENN domain containing 2A	ENSMUSG00000038456.9	1.806	2.336
DGAT1	diacylglycerol O-acyltransferase 1	ENSMUSG00000022555.11	1.266	2.266
DGKA	diacylglycerol kinase alpha	ENSMUSG00000025357.8	1.486	2.527
DIRAS2	DIRAS family GTPase 2	ENSMUSG00000047842.7	2.103	4.095
DNAH2	dynein axonemal heavy chain 2	ENSMUSG00000005237.14	5.55	2.93
DNAJB2	DnaJ heat shock protein family (Hsp40) member B2	ENSMUSG00000026203.16	1.284	2.611
DNM3	dynamin 3	ENSMUSG00000040265.16	3.045	4.35
DNMT3L	DNA methyltransferase 3 like	ENSMUSG00000000730.13	3.974	3.327
DOCK4	dedicator of cytokinesis 4	ENSMUSG00000035954.10	1.288	1.292
DOCK7	dedicator of cytokinesis 7	ENSMUSG00000028556.15	1.014	1.053
DPY19L3	dpy-19 like C-mannosyltransferase 3	ENSMUSG00000043671.14	1.511	2.949
DPYS	dihydropyrimidinase	ENSMUSG00000022304.12	1.587	3.263
DRAM1	DNA damage regulated autophagy modulator 1	ENSMUSG00000020057.2	1.618	3.268
Dst	dystonin	ENSMUSG00000026131.18	2.163	2.28
DTNB	dystrobrevin beta	ENSMUSG00000071454.13	1.596	2.617
DTX2	deltex E3 ubiquitin ligase 2	ENSMUSG00000004947.15	2.759	3.412
DUSP1	dual specificity phosphatase 1	ENSMUSG00000024190.6	1.59	2.357
DUSP16	dual specificity phosphatase 16	ENSMUSG00000030203.17	1.066	1.587
DUSP2	dual specificity phosphatase 2	ENSMUSG00000027368.6	1.233	1.855
DUSP5	dual specificity phosphatase 5	ENSMUSG00000034765.6	2.468	3.48
E030030I06Rik	RIKEN cDNA E030030I06 gene	ENSMUSG00000097327.7	1.459	1.961
E230013L22Rik	RIKEN cDNA E230013L22 gene	ENSMUSG00000096957.1	1.412	2.541
EAF1	ELL associated factor 1	ENSMUSG00000021890.5	1.124	1.355
EDIL3	EGF like repeats and discoidin domains 3	ENSMUSG00000034488.14	2.018	1.95
EGLN3	egl-9 family hypoxia inducible factor 3	ENSMUSG00000035105.5	2.424	3.435
EHD1	EH domain containing 1	ENSMUSG00000024772.9	2.197	2.294
ENAH	ENAH, actin regulator	ENSMUSG00000022995.16	2.85	4.63
ENO1	enolase 1	ENSMUSG00000063524.13	1.337	1.591
ENPP5	ectonucleotide pyrophosphatase/phosphodiesterase 5 (putative)	ENSMUSG00000023960.13	3.389	3.34
EPB41L3	erythrocyte membrane protein band 4.1 like 3	ENSMUSG00000024044.17	3.803	2.491
ERO1A	endoplasmic reticulum oxidoreductase 1 alpha	ENSMUSG00000021831.8	2.373	2.801
ERRFI1	ERBB receptor feedback inhibitor 1	ENSMUSG00000028967.10	1.066	1.963
ESAM	endothelial cell adhesion molecule	ENSMUSG00000001946.14	2.422	5.747
ESD	esterase D	ENSMUSG00000021996.16	1.642	1.636
ETFRF1	electron transfer flavoprotein regulatory factor 1	ENSMUSG00000040370.13	1.149	1.166
EVA1B	eva-1 homolog B	ENSMUSG00000050212.4	2.439	1.585
EXOC3L4	exocyst complex component 3 like 4	ENSMUSG00000021280.9	1.602	2.642
F10	coagulation factor X	ENSMUSG00000031444.16	4.334	4.601
F2R	coagulation factor II thrombin receptor	ENSMUSG00000048376.6	2.283	3.351
F7	coagulation factor VII	ENSMUSG00000031443.7	3.806	3.8
F730043M19Rik	RIKEN cDNA F730043M19 gene	ENSMUSG00000052125.16	1.253	2.656
F830208F22Rik	RIKEN cDNA F830208F22 gene	ENSMUSG00000073529.9	2.713	4.688
FAAH	fatty acid amide hydrolase	ENSMUSG00000034171.13	2.926	5.14
FAM114A1	family with sequence similarity 114 member A1	ENSMUSG00000029185.14	1.311	2.584
Fam13a	family with sequence similarity 13, member A	ENSMUSG00000037709.13	1.508	1.668
Fam169b	family with sequence similarity 169, member B	ENSMUSG00000074071.11	4.009	3.736
FAM214B	family with sequence similarity 214 member B	ENSMUSG00000036002.12	1.021	1.121
FAM71F2	family with sequence similarity 71 member F2	ENSMUSG00000079652.8	4.113	5.401
FAS	Fas cell surface death receptor	ENSMUSG00000024778.12	1.789	2.582
FBXL5	F-box and leucine rich repeat protein 5	ENSMUSG00000039753.16	2.119	3.358
FIGNL2	fidgetin like 2	ENSMUSG00000095440.2	1.574	2.415
FILIP1L	filamin A interacting protein 1 like	ENSMUSG00000043336.14	1.333	1.114
FLNB	filamin B	ENSMUSG00000025278.8	1.391	1.961
FLRT3	fibronectin leucine rich transmembrane protein 3	ENSMUSG00000051379.12	3.171	1.41
FMN2	formin 2	ENSMUSG00000028354.13	4.194	4.385
FMNL2	formin like 2	ENSMUSG00000036053.16	2.577	3.372
FN1	fibronectin 1	ENSMUSG00000026193.15	3.185	2.959
FOS	Fos proto-oncogene, AP-1 transcription factor subunit	ENSMUSG00000021250.13	1.006	1.342
FOSL1	FOS like 1, AP-1 transcription factor subunit	ENSMUSG00000024912.5	3.356	5.286
FOXP4	forkhead box P4	ENSMUSG00000023991.16	1.633	2.951
FPR1	formyl peptide receptor 1	ENSMUSG00000045551.7	4.608	2.533
FPR2	formyl peptide receptor 2	ENSMUSG00000052270.7	4.18	4.107
FTH1	ferritin heavy chain 1	ENSMUSG00000024661.6	1.631	1.644
FURIN	furin, paired basic amino acid cleaving enzyme	ENSMUSG00000030530.15	1.219	1.057
FZD1	frizzled class receptor 1	ENSMUSG00000044674.6	4.396	4.777
GAB1	GRB2 associated binding protein 1	ENSMUSG00000031714.9	2.774	1.527
GABBR1	gamma-aminobutyric acid type B receptor subunit 1	ENSMUSG00000024462.17	3.422	4.588
GATA3	GATA binding protein 3	ENSMUSG00000015619.10	3.898	3.282
GBP5	guanylate binding protein 5	ENSMUSG00000105504.4	1.059	5.547
GBP6	guanylate binding protein family member 6	ENSMUSG00000079363.7	1.268	7.731
Gbp8	guanylate-binding protein 8	ENSMUSG00000034438.16	1.675	6.203
GCLM	glutamate-cysteine ligase modifier subunit	ENSMUSG00000028124.15	1.851	1.545
Gdap10	ganglioside-induced differentiation-associated-protein 10	ENSMUSG00000096954.1	1.162	3.253
GDE1	glycerophosphodiester phosphodiesterase 1	ENSMUSG00000033917.15	1.903	2.527
GFOD1	glucose-fructose oxidoreductase domain containing 1	ENSMUSG00000051335.6	1.46	2.661
Ggta1	glycoprotein galactosyltransferase alpha 1, 3	ENSMUSG00000035778.17	1.399	1.598
GIMAP1	GTPase, IMAP family member 1	ENSMUSG00000090019.5	4.205	4.65
GIMAP1-GIMAP5	GIMAP1-GIMAP5 readthrough	ENSMUSG00000043505.8	3.064	5.715
GIMAP4	GTPase, IMAP family member 4	ENSMUSG00000054435.16	3.658	4.635
GIMAP6	GTPase, IMAP family member 6	ENSMUSG00000047867.11	2.458	3.73
GIMAP7	GTPase, IMAP family member 7	ENSMUSG00000043931.10	3.045	5.227
GIMAP8	GTPase, IMAP family member 8	ENSMUSG00000064262.7	2.085	3.989
Gimap9	GTPase, IMAP family member 9	ENSMUSG00000051124.6	2.26	3.149
GIPR	gastric inhibitory polypeptide receptor	ENSMUSG00000030406.7	3.627	8.971
GJA1	gap junction protein alpha 1	ENSMUSG00000050953.10	4.087	4.776
GLIPR2	GLI pathogenesis related 2	ENSMUSG00000028480.14	1.837	3.453
GLIS3	GLIS family zinc finger 3	ENSMUSG00000052942.13	4.655	3.366
GLRX	glutaredoxin	ENSMUSG00000021591.8	2.032	1.466
Gm1000	predicted gene 10000	ENSMUSG00000114826.1	3.41	4.794
Gm11346	X-linked lymphocyte-regulated 5 pseudogene	ENSMUSG00000085603.3	3.203	4.885
Gm12606	predicted gene 12606	ENSMUSG00000087659.7	2.51	4.821
Gm12758	predicted gene 12758	ENSMUSG00000085105.2	1.827	2.088
Gm13571	predicted gene 13571	ENSMUSG00000086196.7	3.797	4.798
Gm14005	predicted gene 14005	ENSMUSG00000074813.13	1.665	1.167
Gm15050	predicted gene 15050	ENSMUSG00000087626.1	1.04	1.676
Gm15056	predicted gene 15056	ENSMUSG00000082976.10	4.231	5.775
Gm17281	predicted gene, 17281	ENSMUSG00000097317.1	3.708	4.484
Gm17767	predicted gene, 17767	ENSMUSG00000099413.1	2.155	3.992
Gm19585	predicted gene, 19585	ENSMUSG00000100150.1	3.248	5.035
Gm31105	predicted gene, 31105	ENSMUSG00000109587.1	2.547	2.297
Gm32031	predicted gene, 32031	ENSMUSG00000109118.1	1.408	1.361
Gm32089	predicted gene, 32089	ENSMUSG00000114055.1	4.309	2.776
Gm33104	predicted gene, 33104	ENSMUSG00000110902.1	3.617	3.648
Gm35363	predicted gene, 35363	ENSMUSG00000110301.1	3.289	3.276
Gm36172	predicted gene, 36172	ENSMUSG00000112758.1	3.233	1.46
Gm40932	predicted gene, 40932	ENSMUSG00000113553.1	3.844	5.128
Gm4841	predicted gene 4841	ENSMUSG00000068606.5	2.555	7.096
Gm6209	predicted gene 6209	ENSMUSG00000104068.1	3.057	2.346
Gm6211	predicted gene 6211	ENSMUSG00000091577.2	3.615	5.317
Gm8369	predicted gene 8369	ENSMUSG00000058470.10	1.4	1.49
GPAT3	glycerol-3-phosphate acyltransferase 3	ENSMUSG00000029314.14	1.447	2.679
GPC1	glypican 1	ENSMUSG00000034220.7	3.389	2.443
GPD2	glycerol-3-phosphate dehydrogenase 2	ENSMUSG00000026827.12	1.324	1.982
GPR132	G protein-coupled receptor 132	ENSMUSG00000021298.8	1.593	3.871
GPR141	G protein-coupled receptor 141	ENSMUSG00000053101.3	1.1	1.288
GPR171	G protein-coupled receptor 171	ENSMUSG00000050075.8	2.896	5.491
GPR18	G protein-coupled receptor 18	ENSMUSG00000050350.7	2.794	5.529
GPR35	G protein-coupled receptor 35	ENSMUSG00000026271.15	1.627	2.455
GPR55	G protein-coupled receptor 55	ENSMUSG00000049608.8	3.528	4.396
GPR68	G protein-coupled receptor 68	ENSMUSG00000047415.12	2.638	3.574
GPRC5B	G protein-coupled receptor class C group 5 member B	ENSMUSG00000008734.9	1.143	2.156
GRAP2	GRB2-related adaptor protein 2	ENSMUSG00000042351.8	2.087	3.844
GRINA	glutamate ionotropic receptor NMDA type subunit associated protein 1	ENSMUSG00000022564.6	1.94	3.419
GRK3	G protein-coupled receptor kinase 3	ENSMUSG00000042249.11	1.348	1.541
GRK5	G protein-coupled receptor kinase 5	ENSMUSG00000003228.8	1.394	1.364
GSAP	gamma-secretase activating protein	ENSMUSG00000039934.12	1.611	1.89
Gsdma2/Gsdma3	gasdermin A3	ENSMUSG00000017211.14	2.962	4.027
GSR	glutathione-disulfide reductase	ENSMUSG00000031584.16	1.828	1.979
Gstt1	glutathione S-transferase, theta 1	ENSMUSG00000001663.10	3.122	2.27
GSTT2/GSTT2B	glutathione S-transferase theta 2 (gene/pseudogene)	ENSMUSG00000033318.7	1.624	1.026
Gstt4	glutathione S-transferase, theta 4	ENSMUSG00000009093.7	5.424	4.376
GYS1	glycogen synthase 1	ENSMUSG00000003865.16	1.425	2.24
GZMK	granzyme K	ENSMUSG00000042385.14	2.267	4.706
H2-M2	histocompatibility 2, M region locus 2	ENSMUSG00000016283.13	3.762	1.607
H2-Q5	histocompatibility 2, Q region locus 5	ENSMUSG00000055413.12	1.364	3.036
Hamp/Hamp2	hepcidin antimicrobial peptide	ENSMUSG00000050440.8	2.452	4.173
HBA1/HBA2	hemoglobin subunit alpha 2	ENSMUSG00000069917.7	4.744	4.521
HBB	hemoglobin subunit beta	ENSMUSG00000052305.6	4.809	6.263
HBEGF	heparin binding EGF like growth factor	ENSMUSG00000024486.5	2.521	3.927
HCAR2	hydroxycarboxylic acid receptor 2	ENSMUSG00000045502.6	3.619	5.066
HDC	histidine decarboxylase	ENSMUSG00000027360.5	1.107	2.583
HGSNAT	heparan-alpha-glucosaminide N-acetyltransferase	ENSMUSG00000037260.8	1.303	1.414
HID1	HID1 domain containing	ENSMUSG00000034586.14	3.041	2.919
HIF1A	hypoxia inducible factor 1 alpha subunit	ENSMUSG00000021109.13	2.097	2.57
HILPDA	hypoxia inducible lipid droplet associated	ENSMUSG00000043421.8	4.228	5.42
HIP1R	huntingtin interacting protein 1 related	ENSMUSG00000000915.15	4.149	3.574
HK2	hexokinase 2	ENSMUSG00000000628.10	1.067	1.893
HLA-A	major histocompatibility complex, class I, A	ENSMUSG00000060550.15	1.759	3.82
HLA-DQA1	major histocompatibility complex, class II, DQ alpha 1	ENSMUSG00000036594.14	3.156	4.54
HLA-DQB1	major histocompatibility complex, class II, DQ beta 1	ENSMUSG00000073421.5	3.305	4.888
HLA-DRB5	major histocompatibility complex, class II, DR beta 5	ENSMUSG00000060586.10	3.521	5.052
HMGA1	high mobility group AT-hook 1	ENSMUSG00000078249.5	1.117	2.831
HMOX1	heme oxygenase 1	ENSMUSG00000005413.8	3.515	3.324
HP	haptoglobin	ENSMUSG00000031722.10	2.929	1.27
HRH2	histamine receptor H2	ENSMUSG00000034987.4	2.059	4.496
HSPA1A/HSPA1B	heat shock protein family A (Hsp70) member 1A	ENSMUSG00000091971.3	1.836	3.992
Hspa1b	heat shock protein 1B	ENSMUSG00000090877.3	2.535	4.437
HTRA1	HtrA serine peptidase 1	ENSMUSG00000006205.13	2.501	1.655
HYDIN	HYDIN, axonemal central pair apparatus protein	ENSMUSG00000059854.8	2.842	4.613
ICOS	inducible T-cell costimulator	ENSMUSG00000026009.14	2.486	4.292
IER3	immediate early response 3	ENSMUSG00000003541.6	3.335	3.59
IFI16	interferon gamma inducible protein 16	ENSMUSG00000070501.14	1.729	3.418
Ifitm1	interferon induced transmembrane protein 1	ENSMUSG00000025491.14	3.411	3.178
IFNG	interferon gamma	ENSMUSG00000055170.4	2.144	4.144
IGF2BP1	insulin like growth factor 2 mRNA binding protein 1	ENSMUSG00000013415.9	4.103	3.784
IGFBP7	insulin like growth factor binding protein 7	ENSMUSG00000036256.13	3.323	2.622
IGHM	immunoglobulin heavy constant mu	ENSMUSG00000076617.9	2.237	2.227
IGKC	immunoglobulin kappa constant	ENSMUSG00000076609.2	4.452	2.894
IGSF3	immunoglobulin superfamily member 3	ENSMUSG00000042035.11	2.549	1.614
IKBKG	inhibitor of nuclear factor kappa B kinase subunit gamma	ENSMUSG00000004221.16	1.474	1.645
IKZF3	IKAROS family zinc finger 3	ENSMUSG00000018168.8	3.568	4.051
IL12B	interleukin 12B	ENSMUSG00000004296.14	3.333	4.478
IL12RB1	interleukin 12 receptor subunit beta 1	ENSMUSG00000000791.9	2.316	6.615
IL13RA1	interleukin 13 receptor subunit alpha 1	ENSMUSG00000017057.9	1.7	3.095
IL18R1	interleukin 18 receptor 1	ENSMUSG00000026070.15	2.785	3.321
IL1A	interleukin 1 alpha	ENSMUSG00000027399.1	6.005	6.419
IL1B	interleukin 1 beta	ENSMUSG00000027398.13	5.778	6.675
IL1R1	interleukin 1 receptor type 1	ENSMUSG00000026072.12	3.886	2.986
IL1R2	interleukin 1 receptor type 2	ENSMUSG00000026073.13	2.524	3.793
IL1RL2	interleukin 1 receptor like 2	ENSMUSG00000070942.8	2.925	1.407
IL1RN	interleukin 1 receptor antagonist	ENSMUSG00000026981.15	2.279	2.078
IL23R	interleukin 23 receptor	ENSMUSG00000049093.9	3.139	3.69
IL2RA	interleukin 2 receptor subunit alpha	ENSMUSG00000026770.5	1.728	4.744
IL2RB	interleukin 2 receptor subunit beta	ENSMUSG00000068227.8	2.77	4.656
IL2RG	interleukin 2 receptor subunit gamma	ENSMUSG00000031304.18	1.049	1.43
IL36G	interleukin 36 gamma	ENSMUSG00000044103.4	3.863	5.412
IL4R	interleukin 4 receptor	ENSMUSG00000030748.9	1.547	2.117
IL6	interleukin 6	ENSMUSG00000025746.11	5.359	6.634
IMPDH1	inosine monophosphate dehydrogenase 1	ENSMUSG00000003500.13	1.031	1.466
INCA1	inhibitor of CDK, cyclin A1 interacting protein 1	ENSMUSG00000057054.11	2.32	3.58
INHBA	inhibin beta A subunit	ENSMUSG00000041324.14	5.37	6.4
INPP5A	inositol polyphosphate-5-phosphatase A	ENSMUSG00000025477.14	1.06	1.335
INPP5J	inositol polyphosphate-5-phosphatase J	ENSMUSG00000034570.12	3.159	5.014
INSL6	insulin like 6	ENSMUSG00000050957.4	1.121	2.386
IRAK2	interleukin 1 receptor associated kinase 2	ENSMUSG00000060477.14	1.402	2.165
IRAK3	interleukin 1 receptor associated kinase 3	ENSMUSG00000020227.10	2.084	1.18
ITGA1	integrin subunit alpha 1	ENSMUSG00000042284.10	4.857	5.384
ITGB8	integrin subunit beta 8	ENSMUSG00000025321.14	4.359	5.076
ITK	IL2 inducible T-cell kinase	ENSMUSG00000020395.13	2.794	4.05
JAK2	Janus kinase 2	ENSMUSG00000024789.12	1.769	2.651
JAKMIP1	janus kinase and microtubule interacting protein 1	ENSMUSG00000063646.16	3.738	5.483
JAML	junction adhesion molecule like	ENSMUSG00000048534.7	2.949	3.003
JDP2	Jun dimerization protein 2	ENSMUSG00000034271.16	1.647	4.247
JUNB	JunB proto-oncogene, AP-1 transcription factor subunit	ENSMUSG00000052837.6	1.219	2.272
KBTBD11	kelch repeat and BTB domain containing 11	ENSMUSG00000055675.6	1.917	3.583
KCNJ8	potassium voltage-gated channel subfamily J member 8	ENSMUSG00000030247.9	3.002	5.432
KCNMB4	potassium calcium-activated channel subfamily M regulatory beta subunit 4	ENSMUSG00000054934.10	3.094	5.697
KCNQ2	potassium voltage-gated channel subfamily Q member 2	ENSMUSG00000016346.17	3.672	4.588
KDM5B	lysine demethylase 5B	ENSMUSG00000042207.17	1.206	1.882
KDM6B	lysine demethylase 6B	ENSMUSG00000018476.7	2.619	2.801
KIAA0319	KIAA0319	ENSMUSG00000006711.15	2.293	4.576
KLK7	kallikrein related peptidase 7	ENSMUSG00000030713.6	2.7	4.198
KLRC1	killer cell lectin like receptor C1	ENSMUSG00000030167.15	4.403	5.168
Klrc2/Klrc3	killer cell lectin-like receptor subfamily C, member 2	ENSMUSG00000052736.15	4.163	4.159
KLRG1	killer cell lectin like receptor G1	ENSMUSG00000030114.8	2.753	4.656
Klrk1	killer cell lectin-like receptor subfamily K, member 1	ENSMUSG00000030149.15	3.392	5.579
KPNA4	karyopherin subunit alpha 4	ENSMUSG00000027782.10	1.274	1.509
KYNU	kynureninase	ENSMUSG00000026866.16	2.567	5.81
LAT	linker for activation of T-cells	ENSMUSG00000030742.7	2.524	3.378
LAYN	layilin	ENSMUSG00000060594.6	2.604	1.802
LCK	LCK proto-oncogene, Src family tyrosine kinase	ENSMUSG00000000409.14	2.73	4.136
LCN2	lipocalin 2	ENSMUSG00000026822.14	2.724	1.51
LEF1	lymphoid enhancer binding factor 1	ENSMUSG00000027985.14	3.385	3.428
LEMD2	LEM domain containing 2	ENSMUSG00000044857.7	1.192	1.369
LENG9	leukocyte receptor cluster member 9	ENSMUSG00000043432.7	1.021	2
LILRA5	leukocyte immunoglobulin like receptor A5	ENSMUSG00000070873.5	5.284	5.143
LIMS2	LIM zinc finger domain containing 2	ENSMUSG00000024395.8	1.812	1.606
LMBR1L	limb development membrane protein 1 like	ENSMUSG00000022999.14	1.034	2.488
LOC102634900	uncharacterized LOC102634900	ENSMUSG00000097804.1	2.387	6.211
LOC328066	uncharacterized LOC328066	ENSMUSG00000113669.1	2.953	4.204
LPAR1	lysophosphatidic acid receptor 1	ENSMUSG00000038668.14	1.66	2.98
LRPAP1	LDL receptor related protein associated protein 1	ENSMUSG00000029103.16	1.286	1.033
LRRC17	leucine rich repeat containing 17	ENSMUSG00000039883.5	1.205	2.104
LRRC73	leucine rich repeat containing 73	ENSMUSG00000071073.4	1.448	1.758
LRRC8D	leucine rich repeat containing 8 VRAC subunit D	ENSMUSG00000046079.16	1.394	1.285
LRRK2	leucine rich repeat kinase 2	ENSMUSG00000036273.15	1.479	1.416
LTA	lymphotoxin alpha	ENSMUSG00000024402.5	2.717	6.449
LTB	lymphotoxin beta	ENSMUSG00000024399.5	3.389	4.518
LTB4R	leukotriene B4 receptor	ENSMUSG00000046908.5	3.721	3.246
Ly6a (includes others)	lymphocyte antigen 6 complex, locus A	ENSMUSG00000022584.14	5.148	5.061
LY75	lymphocyte antigen 75	ENSMUSG00000026980.15	2.876	4.339
LYNX1	Ly6/neurotoxin 1	ENSMUSG00000022594.14	2.737	4.639
LYRM1	LYR motif containing 1	ENSMUSG00000030922.12	1.249	1.937
MAFF	MAF bZIP transcription factor F	ENSMUSG00000042622.13	2.617	3.619
MAJIN	membrane anchored junction protein	ENSMUSG00000024786.9	1.934	5.741
MALT1	MALT1 paracaspase	ENSMUSG00000032688.8	2.322	3.912
MANBAL	mannosidase beta like	ENSMUSG00000063019.5	1.096	2.132
MAP1A	microtubule associated protein 1A	ENSMUSG00000027254.13	3.021	4.795
MAP4K4	mitogen-activated protein kinase kinase kinase kinase 4	ENSMUSG00000026074.14	1.363	1.315
MAPK8IP1	mitogen-activated protein kinase 8 interacting protein 1	ENSMUSG00000027223.15	1.901	2.527
MAPKBP1	mitogen-activated protein kinase binding protein 1	ENSMUSG00000033902.11	1.032	1.665
MAST4	microtubule associated serine/threonine kinase family member 4	ENSMUSG00000034751.16	3.059	5.061
MATN4	matrilin 4	ENSMUSG00000016995.17	2.768	5.227
MCEMP1	mast cell expressed membrane protein 1	ENSMUSG00000013974.3	4.381	2.979
MCF2L	MCF.2 cell line derived transforming sequence like	ENSMUSG00000031442.20	2.928	3.979
MCTP2	multiple C2 and transmembrane domain containing 2	ENSMUSG00000032776.9	1.945	5.059
MDM2	MDM2 proto-oncogene	ENSMUSG00000020184.15	1.189	2.5
MEFV	MEFV, pyrin innate immunity regulator	ENSMUSG00000022534.13	2.963	4.047
Meg3	maternally expressed 3	ENSMUSG00000021268.17	3.498	4.82
MET	MET proto-oncogene, receptor tyrosine kinase	ENSMUSG00000009376.15	4.54	3.881
MFSD7	major facilitator superfamily domain containing 7	ENSMUSG00000029490.3	1.651	3.478
MGAT4A	mannosyl (alpha-1,3-)-glycoprotein beta-1,4-N-acetylglucosaminyltransferase, isozyme A	ENSMUSG00000026110.15	1.382	1.176
MGLL	monoglyceride lipase	ENSMUSG00000033174.17	4.774	5.868
MGST1	microsomal glutathione S-transferase 1	ENSMUSG00000008540.11	1.655	1.613
MICALL1	MICAL like 1	ENSMUSG00000033039.9	1.57	1.874
Mir155hg	Mir155 host gene (non-protein coding)	ENSMUSG00000097418.7	3.43	5.654
Mir22hg	Mir22 host gene (non-protein coding)	ENSMUSG00000085148.1	1.009	1.61
Mirt1	myocardial infarction associated transcript 1	ENSMUSG00000097636.7	2.939	3.033
MLKL	mixed lineage kinase domain like pseudokinase	ENSMUSG00000012519.14	1.045	1.612
MLLT6	MLLT6, PHD finger containing	ENSMUSG00000038437.11	1.238	1.74
MMP12	matrix metallopeptidase 12	ENSMUSG00000049723.14	3.027	1.155
MMP13	matrix metallopeptidase 13	ENSMUSG00000050578.10	2.992	1.815
MMP14	matrix metallopeptidase 14	ENSMUSG00000000957.10	2.067	1.264
MMP19	matrix metallopeptidase 19	ENSMUSG00000025355.7	1.747	1.247
MMP2	matrix metallopeptidase 2	ENSMUSG00000031740.8	2.759	1.297
MMP8	matrix metallopeptidase 8	ENSMUSG00000005800.3	4.023	1.28
MMP9	matrix metallopeptidase 9	ENSMUSG00000017737.2	4.218	1.421
MOB3B	MOB kinase activator 3B	ENSMUSG00000073910.10	1.694	1.087
Mocs1	molybdenum cofactor synthesis 1	ENSMUSG00000064120.13	1.214	1.312
MPZL3	myelin protein zero like 3	ENSMUSG00000070305.10	2.375	1.659
MROH2A	maestro heat like repeat family member 2A	ENSMUSG00000079429.9	3.092	4.061
MS4A8	membrane spanning 4-domains A8	ENSMUSG00000024730.7	4.778	3.112
MSANTD3	Myb/SANT DNA binding domain containing 3	ENSMUSG00000039693.11	2.717	2.37
MTMR7	myotubularin related protein 7	ENSMUSG00000039431.16	2.75	3.116
Mturn	maturin, neural progenitor differentiation regulator homolog (Xenopus)	ENSMUSG00000038065.13	2.199	1.708
MXD1	MAX dimerization protein 1	ENSMUSG00000001156.9	2.05	3.727
MXI1	MAX interactor 1, dimerization protein	ENSMUSG00000025025.13	1.301	2.087
N4BP1	NEDD4 binding protein 1	ENSMUSG00000031652.11	1.411	1.439
Naip1 (includes others)	NLR family, apoptosis inhibitory protein 1	ENSMUSG00000021640.6	2.822	2.59
NAT14	N-acetyltransferase 14 (putative)	ENSMUSG00000035285.6	1.225	1.022
NDRG2	NDRG family member 2	ENSMUSG00000004558.14	1.719	5.005
NFIL3	nuclear factor, interleukin 3 regulated	ENSMUSG00000056749.7	2.446	3.59
NFKB2	nuclear factor kappa B subunit 2	ENSMUSG00000025225.14	1.504	1.846
NFKBIA	NFKB inhibitor alpha	ENSMUSG00000021025.8	2.205	3.693
NFKBID	NFKB inhibitor delta	ENSMUSG00000036931.15	1.231	1.461
NFKBIE	NFKB inhibitor epsilon	ENSMUSG00000023947.7	2.002	3.592
NFKBIZ	NFKB inhibitor zeta	ENSMUSG00000035356.16	2.407	2.451
NINJ1	ninjurin 1	ENSMUSG00000037966.15	1.817	2.643
NKG7	natural killer cell granule protein 7	ENSMUSG00000004612.9	3.114	4.169
NOD1	nucleotide binding oligomerization domain containing 1	ENSMUSG00000038058.14	1.019	3.631
NOS2	nitric oxide synthase 2	ENSMUSG00000020826.8	4.628	8.334
NR2F1	nuclear receptor subfamily 2 group F member 1	ENSMUSG00000069171.14	2.934	5.312
Nrg1	neuregulin 1	ENSMUSG00000062991.7	6.668	5.638
NRG4	neuregulin 4	ENSMUSG00000032311.17	2.384	1.324
Nrxn3	neurexin III	ENSMUSG00000066392.11	2.292	4.32
NUPR1	nuclear protein 1, transcriptional regulator	ENSMUSG00000030717.9	1.495	1.981
NXN	nucleoredoxin	ENSMUSG00000020844.6	1.672	3.494
NXPE3	neurexophilin and PC-esterase domain family member 3	ENSMUSG00000075033.3	1.889	2.785
OASL	2'-5'-oligoadenylate synthetase like	ENSMUSG00000041827.15	1.014	3.168
OLFML2A	olfactomedin like 2A	ENSMUSG00000046618.7	2.513	3.686
Olfr642	olfactory receptor 642	ENSMUSG00000049797.4	2.65	5.051
OLR1	oxidized low density lipoprotein receptor 1	ENSMUSG00000030162.14	4.026	4.452
OPLAH	5-oxoprolinase, ATP-hydrolysing	ENSMUSG00000022562.14	1.81	1.092
ORAI2	ORAI calcium release-activated calcium modulator 2	ENSMUSG00000039747.11	1.515	1.115
Orm1 (includes others)	orosomucoid 1	ENSMUSG00000039196.2	3.974	3.026
OSM	oncostatin M	ENSMUSG00000058755.3	2.631	1.871
P2RY10	P2Y receptor family member 10	ENSMUSG00000050921.12	2.682	4.223
P2RY2	purinergic receptor P2Y2	ENSMUSG00000032860.5	1.872	1.577
PBX1	PBX homeobox 1	ENSMUSG00000052534.15	1.573	2.215
PCNX1	pecanex homolog 1	ENSMUSG00000021140.9	1.066	1.303
PCNX2	pecanex homolog 2	ENSMUSG00000060212.13	2.39	4.658
PCOLCE2	procollagen C-endopeptidase enhancer 2	ENSMUSG00000015354.8	2.484	4.527
PDCD1	programmed cell death 1	ENSMUSG00000026285.7	2.989	3.321
PDCD1LG2	programmed cell death 1 ligand 2	ENSMUSG00000016498.9	3.44	5.025
PDE10A	phosphodiesterase 10A	ENSMUSG00000023868.15	2.58	4.466
PDE11A	phosphodiesterase 11A	ENSMUSG00000075270.11	3.445	5.063
PDE4B	phosphodiesterase 4B	ENSMUSG00000028525.16	2.742	3.815
PDPN	podoplanin	ENSMUSG00000028583.14	4.083	4.055
PDZD2	PDZ domain containing 2	ENSMUSG00000022197.15	2.872	4.233
PECAM1	platelet and endothelial cell adhesion molecule 1	ENSMUSG00000020717.19	2.824	4.006
PER1	period circadian regulator 1	ENSMUSG00000020893.17	1.1	1.819
PFKFB3	6-phosphofructo-2-kinase/fructose-2,6-biphosphatase 3	ENSMUSG00000026773.19	2.24	3.696
PGF	placental growth factor	ENSMUSG00000004791.7	5.443	5.614
PGM1	phosphoglucomutase 1	ENSMUSG00000025791.18	1.012	1.565
PHF1	PHD finger protein 1	ENSMUSG00000024193.7	1.119	1.788
PHLDA1	pleckstrin homology like domain family A member 1	ENSMUSG00000020205.8	3.048	3.236
PI4K2B	phosphatidylinositol 4-kinase type 2 beta	ENSMUSG00000029186.12	1.489	1.662
PIEZO2	piezo type mechanosensitive ion channel component 2	ENSMUSG00000041482.16	2.536	3.561
PIM1	Pim-1 proto-oncogene, serine/threonine kinase	ENSMUSG00000024014.7	1.694	2.835
PIM3	Pim-3 proto-oncogene, serine/threonine kinase	ENSMUSG00000035828.10	2.372	3.032
Pitpnc1	phosphatidylinositol transfer protein, cytoplasmic 1	ENSMUSG00000040430.18	1.356	1.688
PKDCC	protein kinase domain containing, cytoplasmic	ENSMUSG00000024247.14	2.341	1.813
PKP2	plakophilin 2	ENSMUSG00000041957.15	2.357	1.927
PKP3	plakophilin 3	ENSMUSG00000054065.12	2.065	2.765
PLA1A	phospholipase A1 member A	ENSMUSG00000002847.6	3.684	3.809
PLA2G3	phospholipase A2 group III	ENSMUSG00000034579.17	2.449	5.347
PLA2G7	phospholipase A2 group VII	ENSMUSG00000023913.17	3.243	3.707
PLAC8	placenta specific 8	ENSMUSG00000029322.12	1.932	4.15
PLAUR	plasminogen activator, urokinase receptor	ENSMUSG00000046223.10	1.908	1.684
PLBD1	phospholipase B domain containing 1	ENSMUSG00000030214.6	3.164	4.14
PLEKHA4	pleckstrin homology domain containing A4	ENSMUSG00000040428.19	1.629	2.433
PLEKHG1	pleckstrin homology and RhoGEF domain containing G1	ENSMUSG00000040624.17	2.461	1.716
PLET1	placenta expressed transcript 1	ENSMUSG00000032068.14	5.817	6.415
PLK3	polo like kinase 3	ENSMUSG00000028680.14	1.506	1.032
Plpp1	phospholipid phosphatase 1	ENSMUSG00000021759.14	3.097	3.079
PLPP3	phospholipid phosphatase 3	ENSMUSG00000028517.8	4.024	4.398
PMEPA1	prostate transmembrane protein, androgen induced 1	ENSMUSG00000038400.15	1.492	1.463
PNMA2	PNMA family member 2	ENSMUSG00000046204.14	2.264	4.45
PODNL1	podocan like 1	ENSMUSG00000012889.8	3.904	4.555
POLD4	DNA polymerase delta 4, accessory subunit	ENSMUSG00000024854.3	1.054	1.504
PPARD	peroxisome proliferator activated receptor delta	ENSMUSG00000002250.15	1.298	1.993
Ppbp	pro-platelet basic protein	ENSMUSG00000029372.7	6.527	1.062
PPFIA3	PTPRF interacting protein alpha 3	ENSMUSG00000003863.18	1.922	1.966
Ppp1r12b	protein phosphatase 1, regulatory (inhibitor) subunit 12B	ENSMUSG00000073557.11	2.476	1.235
PPP1R15A	protein phosphatase 1 regulatory subunit 15A	ENSMUSG00000040435.12	1.76	3.45
PPP1R16B	protein phosphatase 1 regulatory subunit 16B	ENSMUSG00000037754.13	2.675	3.858
PRDM1	PR/SET domain 1	ENSMUSG00000038151.13	2.177	2.363
PRDX1	peroxiredoxin 1	ENSMUSG00000028691.12	2.447	2.575
PRDX5	peroxiredoxin 5	ENSMUSG00000024953.16	1.573	1.486
PRDX6	peroxiredoxin 6	ENSMUSG00000026701.15	2.817	1.761
PREX2	phosphatidylinositol-3,4,5-trisphosphate dependent Rac exchange factor 2	ENSMUSG00000048960.13	3.425	4.842
PRKCQ	protein kinase C theta	ENSMUSG00000026778.13	2.807	2.907
PROCR	protein C receptor	ENSMUSG00000027611.12	3.898	6.412
Prr13	proline rich 13	ENSMUSG00000023048.13	1.164	1.817
PRSS50	protease, serine 50	ENSMUSG00000048752.7	2.85	1.963
PTCH1	patched 1	ENSMUSG00000021466.12	1.785	3.216
PTGER2	prostaglandin E receptor 2	ENSMUSG00000037759.5	1.806	1.252
PTGES	prostaglandin E synthase	ENSMUSG00000050737.13	5.67	6.539
PTGS2	prostaglandin-endoperoxide synthase 2	ENSMUSG00000032487.8	3.778	7.511
Ptgs2os	prostaglandin-endoperoxide synthase 2, opposite strand	ENSMUSG00000097028.2	3.591	6.15
Ptgs2os2	prostaglandin-endoperoxide synthase 2, opposite strand 2	ENSMUSG00000097754.1	1.904	3.683
PTPRCAP	protein tyrosine phosphatase, receptor type C associated protein	ENSMUSG00000045826.8	4.125	3.192
PTPRN	protein tyrosine phosphatase, receptor type N	ENSMUSG00000026204.15	1.998	1.543
PTPRR	protein tyrosine phosphatase, receptor type R	ENSMUSG00000020151.16	2.548	4.377
PTX4	pentraxin 4	ENSMUSG00000044172.6	2.789	4.803
Pvr	poliovirus receptor	ENSMUSG00000040511.14	1.09	1.885
RAB11FIP1	RAB11 family interacting protein 1	ENSMUSG00000031488.14	2.393	3.009
RAB20	RAB20, member RAS oncogene family	ENSMUSG00000031504.6	1.773	2.271
RAB37	RAB37, member RAS oncogene family	ENSMUSG00000020732.13	1.949	2.756
RAI14	retinoic acid induced 14	ENSMUSG00000022246.13	1.053	1.612
RALGDS	ral guanine nucleotide dissociation stimulator	ENSMUSG00000026821.15	1.921	3.024
RALGPS1	Ral GEF with PH domain and SH3 binding motif 1	ENSMUSG00000038831.16	1.518	1.868
RAMP3	receptor activity modifying protein 3	ENSMUSG00000041046.7	2.877	4.788
RASGRF1	Ras protein specific guanine nucleotide releasing factor 1	ENSMUSG00000032356.12	2.404	4.555
RASGRP1	RAS guanyl releasing protein 1	ENSMUSG00000027347.18	3.915	5.177
RBPMS	RNA binding protein with multiple splicing	ENSMUSG00000031586.16	3.211	2.879
RELB	RELB proto-oncogene, NF-kB subunit	ENSMUSG00000002983.17	1.238	1.994
RFFL	ring finger and FYVE like domain containing E3 ubiquitin protein ligase	ENSMUSG00000020696.18	2.463	3.553
RGCC	regulator of cell cycle	ENSMUSG00000022018.7	2.508	4.822
RGL1	ral guanine nucleotide dissociation stimulator like 1	ENSMUSG00000026482.13	1.497	1.79
RHBDF2	rhomboid 5 homolog 2	ENSMUSG00000020806.15	1.221	1.803
RHOU	ras homolog family member U	ENSMUSG00000039960.5	2.077	2.804
RHOV	ras homolog family member V	ENSMUSG00000034226.7	1.516	1.307
RIC1	RIC1 homolog, RAB6A GEF complex partner 1	ENSMUSG00000038658.15	1.376	2.829
RIOK3	RIO kinase 3	ENSMUSG00000024404.6	1.297	1.735
RN7SK	RNA, 7SK small nuclear	ENSMUSG00000065037.1	2.506	3.745
RND1	Rho family GTPase 1	ENSMUSG00000054855.13	2.626	2.536
RNF122	ring finger protein 122	ENSMUSG00000039328.11	2.036	2.376
Rnf125	ring finger protein 125	ENSMUSG00000033107.5	2.855	4.236
RNF183	ring finger protein 183	ENSMUSG00000063851.12	2.305	2.809
RUNX2	runt related transcription factor 2	ENSMUSG00000039153.16	1.04	1.679
RUNX3	runt related transcription factor 3	ENSMUSG00000070691.10	1.474	2.336
S100A8	S100 calcium binding protein A8	ENSMUSG00000056054.9	4.577	3.279
S100A9	S100 calcium binding protein A9	ENSMUSG00000056071.12	6.759	5.078
S100B	S100 calcium binding protein B	ENSMUSG00000033208.7	1.897	1.133
SAA1	serum amyloid A1	ENSMUSG00000074115.5	3.874	3.039
Saa3	serum amyloid A 3	ENSMUSG00000040026.8	4.047	2.023
SAMD11	sterile alpha motif domain containing 11	ENSMUSG00000096351.2	2.071	3.422
SATB1	SATB homeobox 1	ENSMUSG00000023927.15	2.683	3.717
SCARF1	scavenger receptor class F member 1	ENSMUSG00000038188.17	1.141	1.116
SCGB1A1	secretoglobin family 1A member 1	ENSMUSG00000024653.2	2.937	4.412
SCIMP	SLP adaptor and CSK interacting membrane protein	ENSMUSG00000057135.12	2.481	2.539
SDC1	syndecan 1	ENSMUSG00000020592.14	2.757	3.377
SDCBP2	syndecan binding protein 2	ENSMUSG00000027456.8	2.335	4.074
SELL	selectin L	ENSMUSG00000026581.14	3.48	4.412
SEMA3C	semaphorin 3C	ENSMUSG00000028780.13	1.364	2.391
SEMA4A	semaphorin 4A	ENSMUSG00000028064.17	2.323	2.833
SEMA7A	semaphorin 7A (John Milton Hagen blood group)	ENSMUSG00000038264.8	2.648	3.747
SERF1A/SERF1B	small EDRK-rich factor 1A	ENSMUSG00000021643.15	1.175	1.476
Serpina3g (includes others)	serine (or cysteine) peptidase inhibitor, clade A, member 3G	ENSMUSG00000041481.16	3.142	7.89
SERPINB2	serpin family B member 2	ENSMUSG00000062345.10	6.574	3.275
SERPINB9	serpin family B member 9	ENSMUSG00000114185.1	4.007	6.816
SERPINE1	serpin family E member 1	ENSMUSG00000037411.10	3.114	7.115
SERPINE2	serpin family E member 2	ENSMUSG00000026249.10	2.274	2.467
SETBP1	SET binding protein 1	ENSMUSG00000024548.11	2.999	4.033
SEZ6	seizure related 6 homolog	ENSMUSG00000000632.13	1.767	2.786
SGMS2	sphingomyelin synthase 2	ENSMUSG00000050931.7	2.762	2.738
SH2B2	SH2B adaptor protein 2	ENSMUSG00000005057.13	2.382	2.332
SH2D2A	SH2 domain containing 2A	ENSMUSG00000028071.12	2.707	4.486
SH3BP4	SH3 domain binding protein 4	ENSMUSG00000036206.12	1.087	2.731
SHISA4	shisa family member 4	ENSMUSG00000041889.7	1.49	1.726
SIGLEC10	sialic acid binding Ig like lectin 10	ENSMUSG00000030468.12	1.729	2.918
SIRT6	sirtuin 6	ENSMUSG00000034748.16	1.066	1.996
SIT1	signaling threshold regulating transmembrane adaptor 1	ENSMUSG00000028460.6	3.476	5.076
SKAP1	src kinase associated phosphoprotein 1	ENSMUSG00000057058.16	3.149	4.827
SLA2	Src like adaptor 2	ENSMUSG00000027636.11	3.309	3.545
SLAMF1	signaling lymphocytic activation molecule family member 1	ENSMUSG00000015316.11	3.07	5.969
SLAMF6	SLAM family member 6	ENSMUSG00000015314.10	5.173	3.555
SLAMF7	SLAM family member 7	ENSMUSG00000038179.13	1.54	3.317
SLAMF8	SLAM family member 8	ENSMUSG00000053318.7	2.071	5.143
SLC11A1	solute carrier family 11 member 1	ENSMUSG00000026177.11	1.553	1.398
SLC11A2	solute carrier family 11 member 2	ENSMUSG00000023030.16	1.109	1.621
SLC15A3	solute carrier family 15 member 3	ENSMUSG00000024737.2	1.386	2.057
SLC1A2	solute carrier family 1 member 2	ENSMUSG00000005089.15	4.85	4.711
SLC22A4	solute carrier family 22 member 4	ENSMUSG00000020334.6	2.023	2.867
SLC2A1	solute carrier family 2 member 1	ENSMUSG00000028645.11	1.804	2.636
SLC31A1	solute carrier family 31 member 1	ENSMUSG00000066150.12	1.238	1.815
SLC31A2	solute carrier family 31 member 2	ENSMUSG00000066152.11	1.998	2.444
SLC39A2	solute carrier family 39 member 2	ENSMUSG00000072572.8	3.021	3.83
SLC48A1	solute carrier family 48 member 1	ENSMUSG00000081534.2	2.361	1.444
SLC4A11	solute carrier family 4 member 11	ENSMUSG00000074796.10	2.58	8.389
SLC6A13	solute carrier family 6 member 13	ENSMUSG00000030108.14	2.237	1.062
SLC6A19	solute carrier family 6 member 19	ENSMUSG00000021565.16	2.162	5.959
SLC7A11	solute carrier family 7 member 11	ENSMUSG00000027737.10	5.531	5.357
SLC7A2	solute carrier family 7 member 2	ENSMUSG00000031596.15	3.877	6.666
SLC9A4	solute carrier family 9 member A4	ENSMUSG00000026065.8	3.483	3.744
SLCO3A1	solute carrier organic anion transporter family member 3A1	ENSMUSG00000025790.14	1.611	4.611
Slfn1	schlafen 1	ENSMUSG00000078763.2	1.728	1.413
SLPI	secretory leukocyte peptidase inhibitor	ENSMUSG00000017002.14	5.616	4.652
SMAD6	SMAD family member 6	ENSMUSG00000036867.7	1.648	1.656
SMAD7	SMAD family member 7	ENSMUSG00000025880.11	1.055	1.635
SMIM3	small integral membrane protein 3	ENSMUSG00000038059.6	1.52	1.735
SMOX	spermine oxidase	ENSMUSG00000027333.18	1.79	2.948
SMPD5	sphingomyelin phosphodiesterase 5	ENSMUSG00000071724.4	2.009	4.067
SMPDL3B	sphingomyelin phosphodiesterase acid like 3B	ENSMUSG00000028885.8	1.051	1.905
SMURF1	SMAD specific E3 ubiquitin protein ligase 1	ENSMUSG00000038780.14	1.643	1.82
Snhg11	small nucleolar RNA host gene 11	ENSMUSG00000044349.15	3.124	4.207
Snora30	small nucleolar RNA, H/ACA box 30	ENSMUSG00000065259.1	1.918	2.049
Snord118	small nucleolar RNA, C/D box 118	ENSMUSG00000064899.1	1.1	1.78
SNX18	sorting nexin 18	ENSMUSG00000042364.11	1.388	1.115
SOCS1	suppressor of cytokine signaling 1	ENSMUSG00000038037.4	3.218	6.836
SOCS2	suppressor of cytokine signaling 2	ENSMUSG00000020027.18	3.54	2.179
SOCS3	suppressor of cytokine signaling 3	ENSMUSG00000053113.3	4.682	6.363
SOD2	superoxide dismutase 2	ENSMUSG00000006818.4	2.922	2.908
SOWAHC	sosondowah ankyrin repeat domain family member C	ENSMUSG00000098188.1	1.48	1.956
Spaca6	sperm acrosome associated 6	ENSMUSG00000080316.10	1.882	2.069
SPATA13	spermatogenesis associated 13	ENSMUSG00000021990.15	1.201	2.036
SPHK1	sphingosine kinase 1	ENSMUSG00000061878.15	3.904	5.666
SPIC	Spi-C transcription factor	ENSMUSG00000004359.16	3.652	1.569
SPINT1	serine peptidase inhibitor, Kunitz type 1	ENSMUSG00000027315.13	4.534	1.586
SPRED3	sprouty related EVH1 domain containing 3	ENSMUSG00000037239.8	1.119	1.139
SPSB1	splA/ryanodine receptor domain and SOCS box containing 1	ENSMUSG00000039911.13	1.772	2.013
SQSTM1	sequestosome 1	ENSMUSG00000015837.15	1.073	1.602
SRC	SRC proto-oncogene, non-receptor tyrosine kinase	ENSMUSG00000027646.15	3.471	4.076
Srgn	serglycin	ENSMUSG00000020077.14	2.214	3.531
SRXN1	sulfiredoxin 1	ENSMUSG00000032802.8	1.644	1.559
Stfa3	stefin A3	ENSMUSG00000054905.2	4.813	2.835
STK39	serine/threonine kinase 39	ENSMUSG00000027030.15	2.138	2.745
STK40	serine/threonine kinase 40	ENSMUSG00000042608.15	1.026	1.668
STX11	syntaxin 11	ENSMUSG00000039232.12	1.395	2.895
SYK	spleen associated tyrosine kinase	ENSMUSG00000021457.14	1.07	1.497
SYNPO	synaptopodin	ENSMUSG00000043079.17	4.444	2.771
SYT7	synaptotagmin 7	ENSMUSG00000024743.15	4.396	4.137
SYTL3	synaptotagmin like 3	ENSMUSG00000041831.15	2.557	5.175
TAPT1	transmembrane anterior posterior transformation 1	ENSMUSG00000046985.11	1.624	1.452
TARM1	T-cell-interacting, activating receptor on myeloid cells 1	ENSMUSG00000053338.9	4.007	4.693
TATDN1	TatD DNase domain containing 1	ENSMUSG00000050891.8	1.08	1.267
TBC1D10C	TBC1 domain family member 10C	ENSMUSG00000040247.5	2.726	3.686
TBC1D9	TBC1 domain family member 9	ENSMUSG00000031709.15	1.409	2.449
TBX21	T-box 21	ENSMUSG00000001444.2	4.459	4.951
TCFL5	transcription factor like 5	ENSMUSG00000038932.13	3.02	4.717
Tchh	trichohyalin	ENSMUSG00000052415.5	4.698	4.731
TESC	tescalcin	ENSMUSG00000029359.13	3.796	4.255
TESPA1	thymocyte expressed, positive selection associated 1	ENSMUSG00000034833.10	3.389	5.156
TFF1	trefoil factor 1	ENSMUSG00000024032.6	2.356	3.813
TGIF1	TGFB induced factor homeobox 1	ENSMUSG00000047407.17	1.108	1.283
TGM1	transglutaminase 1	ENSMUSG00000022218.15	3.345	1.798
TGM2	transglutaminase 2	ENSMUSG00000037820.15	1.048	3.045
THBS1	thrombospondin 1	ENSMUSG00000040152.8	5.908	4.957
THEMIS	thymocyte selection associated	ENSMUSG00000049109.15	2.274	4.896
THY1	Thy-1 cell surface antigen	ENSMUSG00000032011.5	3.589	4.986
TIMP1	TIMP metallopeptidase inhibitor 1	ENSMUSG00000001131.11	3.419	3.494
TIPARP	TCDD inducible poly(ADP-ribose) polymerase	ENSMUSG00000034640.9	1.325	3.118
Tlr12	toll-like receptor 12	ENSMUSG00000062545.4	2.739	5.244
TMA16	translation machinery associated 16 homolog	ENSMUSG00000025591.6	3.32	4.742
TMEM119	transmembrane protein 119	ENSMUSG00000054675.5	3.937	2.75
TMEM170B	transmembrane protein 170B	ENSMUSG00000087370.3	1.065	1.153
TMEM2	transmembrane protein 2	ENSMUSG00000024754.12	1.134	2.139
TMEM39A	transmembrane protein 39A	ENSMUSG00000002845.14	1.315	1.333
TMEM63B	transmembrane protein 63B	ENSMUSG00000036026.15	1.129	1.829
TMIE	transmembrane inner ear	ENSMUSG00000049555.10	2.647	4.399
TNF	tumor necrosis factor	ENSMUSG00000024401.14	2.29	4.476
TNFAIP2	TNF alpha induced protein 2	ENSMUSG00000021281.15	1.162	2.335
TNFAIP3	TNF alpha induced protein 3	ENSMUSG00000019850.11	2.207	3.165
TNFAIP8L3	TNF alpha induced protein 8 like 3	ENSMUSG00000074345.4	1.966	2.667
TNFRSF1B	TNF receptor superfamily member 1B	ENSMUSG00000028599.10	2.007	2.542
Tnfrsf22/Tnfrsf23	tumor necrosis factor receptor superfamily, member 22	ENSMUSG00000037613.16	1.387	2.089
Tnfrsf26	tumor necrosis factor receptor superfamily, member 26	ENSMUSG00000045362.8	1.299	1.931
TNFRSF4	TNF receptor superfamily member 4	ENSMUSG00000029075.6	2.103	3.421
TNFRSF9	TNF receptor superfamily member 9	ENSMUSG00000028965.13	4.454	6.494
TNIP1	TNFAIP3 interacting protein 1	ENSMUSG00000020400.17	1.273	1.719
TNNC1	troponin C1, slow skeletal and cardiac type	ENSMUSG00000091898.8	1.278	1.254
TP63	tumor protein p63	ENSMUSG00000022510.14	2.829	4.49
TPPP3	tubulin polymerization promoting protein family member 3	ENSMUSG00000014846.12	1.514	1.387
Trac	T cell receptor alpha constant	ENSMUSG00000076928.5	3.096	3.736
TRAF1	TNF receptor associated factor 1	ENSMUSG00000026875.14	2.738	4.234
TRAF2	TNF receptor associated factor 2	ENSMUSG00000026942.13	1.092	2.689
TRAF3IP2	TRAF3 interacting protein 2	ENSMUSG00000019842.6	1.221	1.529
TRAF6	TNF receptor associated factor 6	ENSMUSG00000027164.8	1.106	1.448
Traj18	T cell receptor alpha joining 18	ENSMUSG00000076911.1	4.261	5.72
Trbc1	T cell receptor beta, constant region 1	ENSMUSG00000076490.6	3.148	3.92
Trbc2	T cell receptor beta, constant 2	ENSMUSG00000076498.2	3.413	4.41
TRIB2	tribbles pseudokinase 2	ENSMUSG00000020601.8	2.133	3.955
TRIM29	tripartite motif containing 29	ENSMUSG00000032013.6	3.615	3.445
TRIM6	tripartite motif containing 6	ENSMUSG00000072244.11	1.768	2.227
TSKU	tsukushi, small leucine rich proteoglycan	ENSMUSG00000049580.12	2.061	1.484
TSPAN3	tetraspanin 3	ENSMUSG00000032324.11	1.482	1.096
TSPO	translocator protein	ENSMUSG00000041736.7	1.077	1.771
TTC39B	tetratricopeptide repeat domain 39B	ENSMUSG00000038172.14	1.761	2.758
Ttc6	tetratricopeptide repeat domain 6	ENSMUSG00000046782.14	3.287	4.561
Ttll13	tubulin tyrosine ligase-like family, member 13	ENSMUSG00000045467.13	3.386	3.44
TXNRD1	thioredoxin reductase 1	ENSMUSG00000020250.10	1.261	1.548
U90926	cDNA sequence U90926	ENSMUSG00000029409.7	6.629	5.287
UBD	ubiquitin D	ENSMUSG00000035186.6	2.627	8.198
UNC5B	unc-5 netrin receptor B	ENSMUSG00000020099.8	1.072	2.644
UPP1	uridine phosphorylase 1	ENSMUSG00000020407.13	4.698	7.016
USP35	ubiquitin specific peptidase 35	ENSMUSG00000035713.15	1.896	2.694
VCAM1	vascular cell adhesion molecule 1	ENSMUSG00000027962.14	3.655	4.457
VCAN	versican	ENSMUSG00000021614.16	4.139	2.245
VDR	vitamin D receptor	ENSMUSG00000022479.15	2.768	6.898
VEGFA	vascular endothelial growth factor A	ENSMUSG00000023951.17	1.665	3.16
VEGFC	vascular endothelial growth factor C	ENSMUSG00000031520.6	2.021	1.42
VMP1	vacuole membrane protein 1	ENSMUSG00000018171.9	1.243	1.163
Vnn3	vanin 3	ENSMUSG00000020010.7	2.427	2.794
VOPP1	vesicular, overexpressed in cancer, prosurvival protein 1	ENSMUSG00000037788.14	1.008	1.882
VSIG8	V-set and immunoglobulin domain containing 8	ENSMUSG00000049598.9	2.793	2.223
WDTC1	WD and tetratricopeptide repeats 1	ENSMUSG00000037622.14	1.617	1.078
Wfdc21	WAP four-disulfide core domain 21	ENSMUSG00000051748.2	5.308	4.536
WNK2	WNK lysine deficient protein kinase 2	ENSMUSG00000037989.15	3.539	6.285
WSCD2	WSC domain containing 2	ENSMUSG00000063430.9	3.633	4.319
YPEL1	yippee like 1	ENSMUSG00000022773.16	2.196	2.051
ZAP70	zeta chain of T-cell receptor associated protein kinase 70	ENSMUSG00000026117.10	3.238	4.168
ZBTB18	zinc finger and BTB domain containing 18	ENSMUSG00000063659.11	1.292	1.59
ZBTB32	zinc finger and BTB domain containing 32	ENSMUSG00000006310.10	2.277	4.242
ZC3H12A	zinc finger CCCH-type containing 12A	ENSMUSG00000042677.7	2.836	2.913
ZCCHC4	zinc finger CCHC-type containing 4	ENSMUSG00000029179.14	1.262	1.16
ZDHHC18	zinc finger DHHC-type containing 18	ENSMUSG00000037553.14	1.847	2.237
ZFP36	ZFP36 ring finger protein	ENSMUSG00000044786.6	1.269	3.057
Zfp811	zinc finger protein 811	ENSMUSG00000055202.10	2.805	2.998
ZHX2	zinc fingers and homeoboxes 2	ENSMUSG00000071757.10	1.555	3.052
Zmiz1os1	Zmiz1 opposite strand 1	ENSMUSG00000087535.2	2.474	3.373
ZMYND15	zinc finger MYND-type containing 15	ENSMUSG00000040829.14	2.104	2.442
ZNF462	zinc finger protein 462	ENSMUSG00000060206.11	1.997	3.403
ZNF503	zinc finger protein 503	ENSMUSG00000039081.10	1.043	1.773
ZNF76	zinc finger protein 76	ENSMUSG00000024220.13	2.077	1.091
ZSWIM4	zinc finger SWIM-type containing 4	ENSMUSG00000035671.6	1.364	2.141
